# Supplementary material for: The Viral Protein Poly(A) Polymerase Catalytic Subunit Interacts with Guanylate-Binding Proteins 2 to Antagonize the Antiviral Ability of Targeting Ectromelia Virus
Source: Int J Mol Sci. 2023 Oct 30;24(21):15750. doi: 10.3390/ijms242115750 (PMC10648259; doi:10.3390/ijms242115750)
Supplement: Supplementary file 1 [file ijms-24-15750-s001.zip]

Archive with 1 entries (1 files):
- ijms-2644244-supplementary.pdf
